# Supplementary material for: Oxidative stress response in children undergoing cardiac surgery: Utility of the clearance of isoprostanes
Source: PLoS One. 2021 Jul 6;16(7):e0250124. doi: 10.1371/journal.pone.0250124 (PMC8259993; doi:10.1371/journal.pone.0250124)
Supplement: S1 File — (XLSX) [file pone.0250124.s002.xlsx]

## Sheet: Sheet1
FIS	Sat pre	Sat post	age_surgery	arterial_ph	Clasification	noi	subathmospheric treatment	pge1	intubation	age_classification	CPB	categoria	CPB_Time	Coa_time	qxminbi	qxbaselinebi	qxmediabi	qxdeb20bi	qxdeb40bi	qxdeb50bi	qxfuerabi	qxenc85bi	minbi24	baselinebi24	mediabi24	deb20bi24	deb40bi24	deb50bi24	fuerabi24	enc85bi24	minbi48	baselinebi48	mediabi48	deb20bi48	deb40bi48	deb50bi48	fuerabi48	enc85bi48	minbi72	baselinebi72	mediabi72	deb20bi72	deb40bi72	deb50bi72	fuerabi72	enc85bi72	cyanosis	surgery_ ultrafiltration	stat
1	92		12		2	0	1	1	2	0	0	3	#NULL!	9	181	53.3889	61.21	0	0	1	1	0	943	61.5556	60.3355	2	0	2	2	0	#NULL!	#NULL!	#NULL!	#NULL!	#NULL!	#NULL!	#NULL!	#NULL!	#NULL!	#NULL!	#NULL!	#NULL!	#NULL!	#NULL!	#NULL!	#NULL!	0	#NULL!	1
2	100		31	7.35	1	0	0	0	0	1	1	1	62	#NULL!	114	63.6944	46.1134	86	40	85	86	0	1440	38.5833	63.6382	1	22	78	645	30	1440	67.8889	73.9951	8	0	2	1265	57	677	63.7444	74.1539	0	0	1	567	20	0	310	1
3					2				10	1	1	1	#NULL!	#NULL!	126	49.6405	45.2465	71	71	98	98	0	#NULL!	#NULL!	#NULL!	#NULL!	#NULL!	#NULL!	#NULL!	#NULL!	#NULL!	#NULL!	#NULL!	#NULL!	#NULL!	#NULL!	#NULL!	#NULL!	#NULL!	#NULL!	#NULL!	#NULL!	#NULL!	#NULL!	#NULL!	#NULL!	0	285	1
4	95		63		3	0	0	0	0	1	1	1	265	#NULL!	258	66.6944	50.1366	212	67	174	181	0	1264	52.2778	57.1288	54	38	272	316	6	1439	64.2222	63.7602	90	1	41	294	0	527	63.3056	65.0294	0	0	0	198	0	1	665	3
5	100		11	7.16	2	0	1	1	35	0	0	3	#NULL!	36	222	52.5174	56.6237	36	18	103	133	0	1338	50.8889	52.6906	32	18	620	625	0	1439	55.2778	60.9128	2	1	23	23	0	1439	57.5	55.8941	36	24	171	172	0	0	#NULL!	1
6			111		2	0	0	0	8	1	1	1	190	#NULL!	323	73.5556	56.6927	225	3	131	179	0	1370	56.7222	60.4949	112	33	310	693	0	1439	58.8333	60.4616	34	1	83	277	0	1440	62	59.6462	353	0	353	476	0	0	400	3
7	80		139		1	0	0	0	2	1	1	1	80	#NULL!	148	54.8611	65.4952	18	14	22	93	34	1441	56.8056	63.5742	0	0	0	241	0	1339	76.3611	78.2276	0	0	0	1304	29	1339	76.3611	78.2276	0	0	0	1304	29	1	400	2
8	95		30		1	0	0	1	2	0	0	4	#NULL!	#NULL!	149	65.7778	72.1166	0	0	0	98	14	1337	79.6667	77.6003	91	0	3	1307	112	1440	72.3333	73.5552	61	5	27	1210	106	1349	59.5	51.858	495	60	717	717	0	1	#NULL!	2
9	100		13		2	0	1	1	1	0	0	3	#NULL!	12	86	84.0667	77.5661	16	1	2	79	23	1379	64.5278	70.1793	8	0	2	955	0	1439	56.2222	65.9845	39	8	118	922	0	1201	65.6389	67.7963	57	2	28	673	13	0	#NULL!	2
10	65		7	7.3	1	0	0	1	1	0	1	2	105	#NULL!	173	57.0521	62.6264	22	10	35	105	0	1413	61.2014	55.9065	366	48	413	453	0	1439	66.9444	68.6096	8	0	1	872	1	1439	72.2222	70.7887	24	0	0	996	16	2	31	3
11	92		7	7.16	2	0	1	1	4	0	1	2	138	#NULL!	245	55.982	69.3409	40	30	59	208	97	100	64.3611	68.6605	0	0	0	79	0	#NULL!	#NULL!	#NULL!	#NULL!	#NULL!	#NULL!	#NULL!	#NULL!	#NULL!	#NULL!	#NULL!	#NULL!	#NULL!	#NULL!	#NULL!	#NULL!	1	390	4
13			42		1	0	0	1	1	1	1	1	40	#NULL!	105	68.4722	61.7036	17	0	9	17	0	1441	62.9722	81.6667	0	0	0	1107	602	1439	92.9167	90.1777	3	0	0	1439	1288	1436	89.4722	80.7446	74	0	0	1432	440	0	#NULL!	2
14	100		11	7.3	2	0	0	1	1	0	0	3	#NULL!	12	69	82.2533	75.3917	16	8	9	67	42	1003	56.3056	60.5212	2	1	35	84	0	1439	64.6389	58.1972	404	180	347	428	0	832	67.9167	65.9997	31	0	7	253	0	0	#NULL!	2
15	100		131		1	0	0	0	0	1	1	1	49	#NULL!	121	75.3807	73.6323	51	4	12	82	42	1386	93.9722	66.3093	1202	1	44	511	86	1032	71.0833	64.6312	187	0	19	267	0	#NULL!	#NULL!	#NULL!	#NULL!	#NULL!	#NULL!	#NULL!	#NULL!	0	180	1
16	85		9	7.34	1	0	0	1	3	0	1	2	124	#NULL!	223	44.6878	54.4338	8	23	95	135	1	1394	66.6667	60.7348	323	0	5	131	0	1439	57.8611	73.9772	0	0	0	1171	55	1260	68.1389	62.6806	121	2	51	285	0	2	470	4
17	95		13	7.26	2	0	0	1	2	0	0	3	#NULL!	23	77	66.4	79.7206	2	0	0	59	26	1407	57.0556	63.3986	2	1	3	97	0	1413	60.3333	63.7545	34	16	36	211	0	1008	70.7222	65.2286	23	3	9	160	0	0	#NULL!	1
18	100		93		2	0	0	1	1	1	1	1	33	#NULL!	113	65.4167	60.3382	44	17	37	95	0	1403	70.3056	79.828	0	0	0	1403	107	1103	84.9444	78.8897	1	0	0	1103	68	#NULL!	#NULL!	#NULL!	#NULL!	#NULL!	#NULL!	#NULL!	#NULL!	0	450	1
19			70	7.26	2	0	0	1	#NULL!	1	1	1	36	#NULL!	126	52.2222	60.8844	26	21	58	115	13	1099	67.5139	67.6236	170	2	49	592	19	1271	71.75	69.3069	59	1	7	686	0	#NULL!	#NULL!	#NULL!	#NULL!	#NULL!	#NULL!	#NULL!	#NULL!	0	270	1
20			168		1	0	0	0	0	1	1	1	92	#NULL!	138	44.5833	55.7664	8	15	95	99	0	1343	60.4038	59.1955	37	4	46	46	0	1411	59.6471	59.5076	50	0	85	104	0	#NULL!	#NULL!	#NULL!	#NULL!	#NULL!	#NULL!	#NULL!	#NULL!	1	545	1
21	95		11		3	0	0	1	1	0	0	4	#NULL!	#NULL!	134	61.7692	62.3798	1	0	1	11	0	1404	50.6111	58.2569	9	7	144	147	0	1438	61.8611	60.8529	30	24	30	32	0	295	61.0833	65.2363	1	0	2	73	1	1	#NULL!	2
22	65	100	11	7.22	1	0	0	1	2	0	1	2	138	#NULL!	211	48.4444	54.108	27	29	102	126	0	1374	51.4201	55.2123	92	56	618	654	0	1332	61.7396	62.9229	58	15	58	236	1	1270	59.9958	74.1657	4	1	4	1141	54	2	375	4
23	80		15		4	0	0	1	14	0	1	2	116	#NULL!	#NULL!	#NULL!	#NULL!	#NULL!	#NULL!	#NULL!	#NULL!	#NULL!	#NULL!	#NULL!	#NULL!	#NULL!	#NULL!	#NULL!	#NULL!	#NULL!	#NULL!	#NULL!	#NULL!	#NULL!	#NULL!	#NULL!	#NULL!	#NULL!	#NULL!	#NULL!	#NULL!	#NULL!	#NULL!	#NULL!	#NULL!	#NULL!	1	#NULL!	5
24	75		7	7.24	1	0	0	1	1	0	1	2	97	#NULL!	215	59.5714	70.0013	18	5	19	123	43	1347	86.4722	76.2793	202	1	3	1220	157	1440	73.4722	80.5292	7	0	2	1400	503	1376	86.7222	78.3141	47	0	0	1329	213	2	340	4
25	96		8	7.3	2	0	0	1	2	0	0	3	#NULL!	11	106	82.6538	71.7215	38	11	13	104	41	1440	73.4722	80.5292	7	0	2	1400	503	1440	68.9167	72.0288	23	2	8	1236	38	1112	69.8889	64.7346	77	0	24	245	0	0	#NULL!	1
26	89		148	7.28	1	0	0	1	2	0	1	2	32	#NULL!	143	78.4853	69.943	37	26	30	133	70	1393	80.4902	88.1282	0	0	0	1393	1146	1440	90.2222	87.1746	14	0	0	1439	1319	808	87.75	81.3408	55	0	0	805	321	1	275	3
27	79		25		1	0	0	1	2	0	0	4	#NULL!	#NULL!	#NULL!	#NULL!	#NULL!	#NULL!	#NULL!	#NULL!	#NULL!	#NULL!	#NULL!	#NULL!	#NULL!	#NULL!	#NULL!	#NULL!	#NULL!	#NULL!	#NULL!	#NULL!	#NULL!	#NULL!	#NULL!	#NULL!	#NULL!	#NULL!	#NULL!	34.8333	38.1411	#NULL!	#NULL!	#NULL!	#NULL!	#NULL!	2	#NULL!	2
28	100		8	7.32	4	0	1	1	3	0	0	4	#NULL!	#NULL!	141	73.75	54.3366	109	15	76	104	0	1410	48.6389	44.4958	533	576	1168	1168	0	1439	47.2222	48.0805	235	280	933	933	0	1438	51.9333	59.1712	2	2	67	88	0	1	#NULL!	2
29	100?		100		1	0	0	0	1	1	1	1	45	#NULL!	113	72.75	61.9115	62	3	44	98	3	1391	84.5882	72.9815	505	24	64	1059	291	1440	74.5833	75.5011	31	0	0	1426	247	1088	74.3889	75.4786	15	0	0	1072	349	0	350	1
30	55		104		1	1	0	0	#NULL!	1	1	1	41	#NULL!	0	#NULL!	#NULL!	0	0	0	0	0	1393	57.4722	56.4803	547	61	1172	1292	0	1440	59.3611	59.0171	82	0	427	559	0	1440	59.75	66.8013	8	0	28	1371	12	1	330	2
31	99		99		1	0	0	0	3	1	1	1	47	#NULL!	25	56.8056	53.1319	4	2	6	6	0	1272	67.5	61.5145	24	0	2	63	0	1439	65.1111	64.4949	14	1	2	446	5	1005	66.0278	63.4291	7	0	0	95	0	0	335	1
32	90		7	7.26	4	0	1	1	4	0	0	4	#NULL!	#NULL!	#NULL!	#NULL!	#NULL!	#NULL!	#NULL!	#NULL!	#NULL!	#NULL!	#NULL!	#NULL!	#NULL!	#NULL!	#NULL!	#NULL!	#NULL!	#NULL!	#NULL!	#NULL!	#NULL!	#NULL!	#NULL!	#NULL!	#NULL!	#NULL!	#NULL!	#NULL!	#NULL!	#NULL!	#NULL!	#NULL!	#NULL!	#NULL!	1	#NULL!	2
33	85		45		1	1	0	1	9	1	1	1	118	#NULL!	272	58.1275	59.5637	65	21	81	128	24	1389	80.1944	64.5574	880	47	91	539	81	1440	65.1667	62.7087	196	19	85	429	2	1440	70.2778	65.5417	81	1	1	402	25	2	470	4
34	95		5	7.24	3	0	1	0	2	0	0	4	#NULL!	#NULL!	30	37.6667	42.2727	1	13	27	27	0	1400	51.9722	58.5525	3	2	79	79	0	1439	59.5556	59.8782	85	1	181	204	0	1322	67.5556	59.7166	395	18	116	154	0	1	#NULL!	2
35	58		189		1	0	0	0	2	1	1	1	108	#NULL!	#NULL!	#NULL!	#NULL!	#NULL!	#NULL!	#NULL!	#NULL!	#NULL!	1438	57.2778	58.8729	28	8	116	126	0	1395	62.9444	63.809	43	9	36	210	1	877	62.1944	52.9025	440	173	440	534	6	2	#NULL!	3
36	90		6		1	0	0	1	1	0	1	2	94	#NULL!	181	68	71.0415	4	0	3	121	8	1403	56.3611	69.9723	0	0	5	965	50	1439	69.75	72.6961	1	0	1	1309	14	1308	69.5278	72.1007	0	0	0	1097	0	2	235	3
37	100		164		1	0	0	0	0	1	1	1	53	#NULL!	138	54.4967	45.0702	65	60	76	99	0	1347	55.0833	74.0017	0	0	4	1007	281	1171	74.9722	67.1115	188	0	6	445	9	#NULL!	#NULL!	#NULL!	#NULL!	#NULL!	#NULL!	#NULL!	#NULL!	0	265	1
38	100		23		1	0	0	0	6	0	1	2	41	#NULL!	#NULL!	#NULL!	#NULL!	#NULL!	#NULL!	#NULL!	#NULL!	#NULL!	1439	49.5278	61.6511	13	13	319	798	0	1079	74.3889	64.915	472	2	68	527	0	360	64.5833	63.4962	13	0	3	79	0	0	235	1
40	99		109		1	0	0	0	0	1	1	1	77	#NULL!	157	59.2778	59.0786	11	1	21	36	0	1286	57.0556	63.7366	13	2	67	473	0	1439	76.0556	72.2795	121	0	1	1126	0	1212	68.9722	72.6526	0	0	0	1120	4	1	270	2
41	100		31		1	0	0	0	9	1	1	1	61	#NULL!	203	34.1319	45.5068	43	97	127	149	0	1334	22.8889	49.559	9	227	680	680	0	1439	35.9722	57.2332	0	26	172	191	0	1335	73.9722	68.1419	268	0	0	832	5	1	580	3
42	80		55	7.2	1	0	0	1	0	1	1	1	103	#NULL!	216	62.3889	64.5013	41	2	41	145	15	1373	72.7778	68.9523	89	0	1	757	3	1237	60.2222	68.3576	21	2	24	656	41	#NULL!	#NULL!	#NULL!	#NULL!	#NULL!	#NULL!	#NULL!	#NULL!	1	405	1
43	100		9		2	0	0	1	1	0	0	3	#NULL!	9	67	82.5278	72.0879	18	10	13	63	36	1407	50.2108	73.855	2	2	31	1243	41	1439	80.8889	76.1465	37	0	0	1412	60	1441	72.877	74.7442	61	0	1	1399	157	0	#NULL!	1
44	100		24		2	0	0	1	2	0	0	4	#NULL!	#NULL!	99	70.1667	65.1915	28	0	5	59	2	1408	67.0278	65.7249	261	17	136	962	0	1440	76.3611	64.6654	804	24	121	882	0	338	50.7778	63.6002	4	3	13	54	0	0	#NULL!	2
45	85		27		3	0	0	1	3	0	0	4	#NULL!	#NULL!	214	49.9931	57.817	1	1	49	51	0	1320	41.7	40.3509	294	659	1179	1179	0	1325	37.0833	42.214	48	581	1258	1258	0	1409	42.6944	37.9909	482	993	1408	1408	0	1	#NULL!	2
46	75		6	7.28	1	0	0	1	2	0	1	2	101	#NULL!	108	47.5425	52.8638	7	9	61	61	0	1331	44.25	52.6301	3	6	421	421	0	1440	57.6111	51.7263	275	32	584	584	0	1435	43.6944	43.4793	91	446	1399	1399	0	2	455	4
47	80		5	7.2	1	0	0	1	3	0	1	2	103	#NULL!	#NULL!	#NULL!	#NULL!	#NULL!	#NULL!	#NULL!	#NULL!	#NULL!	1347	51.0278	60.3402	0	0	73	179	0	1439	63.9722	61.3808	405	6	267	444	0	927	67.4722	65.8894	37	11	26	288	0	2	420	4
48	85		2	7.34	1	0	0	1	13	0	0	4	#NULL!	#NULL!	111	44.9493	52.5486	2	11	64	64	0	1331	44.25	52.6283	3	6	421	421	0	1439	57.6111	51.7263	275	32	584	584	0	1435	43.6944	43.4781	91	446	1399	1399	0	1	#NULL!	2
49	80		7	7.21	1	0	0	1	4	0	0	4	#NULL!	#NULL!	129	75.7778	64.7033	56	0	1	42	1	1385	43.2222	48.7602	42	157	811	813	0	1437	54.2778	58.3834	48	28	130	199	1	1440	70.8056	55.5454	942	34	466	554	2	1	#NULL!	2
50	99		14	7.21	2	0	0	1	1	0	0	3	#NULL!	10	82	91.7083	79.4658	42	0	0	82	44	1382	61.3889	68.4939	18	9	18	790	3	1439	71.8056	69.3913	142	6	33	1092	0	1439	71.4706	70.8717	89	0	15	1191	1	0	#NULL!	1
51	100		10		2	0	0	1	1	0	0	3	#NULL!	8	140	72.1683	67.8941	58	2	44	119	27	1235	84.8889	80.8142	236	0	0	1227	776	1439	78.9167	80.6415	144	29	53	1344	843	1438	77.4167	84.7257	3	0	1	1434	928	0	#NULL!	1
52	80				1				1	0	0	4	#NULL!	#NULL!	151	81.1389	65.4808	92	7	21	102	8	1363	50.5833	63.2311	5	5	25	159	0	1246	65.2222	62.1684	76	4	16	82	5	368	61.4444	62.1784	30	2	30	89	6	1	#NULL!	2
53	93		156	7.29	2	0	1	1	2	0	0	3	#NULL!	8	81	59.6667	61.3688	31	7	32	61	6	1406	58.1667	68.1868	5	3	6	673	0	1434	66.6389	60.9571	338	1	191	412	0	1440	56.3333	58.2019	68	16	159	267	0	0	#NULL!	1
54	75		106		1	0	0	0	0	1	1	1	110	#NULL!	214	51.6865	72.1583	6	6	22	146	68	1339	71.9167	82.3936	0	0	0	1339	590	1181	85.5556	85.0536	28	0	0	1174	932	#NULL!	#NULL!	#NULL!	#NULL!	#NULL!	#NULL!	#NULL!	#NULL!	1	400	2
55	80		23		4	0	1	1	4	0	0	3	#NULL!	35	150	49.8507	52.6104	22	22	85	112	0	1163	48.5833	51.2162	47	49	669	671	52	1439	66.3889	47.6209	1422	608	1235	1376	116	1440	44.6944	43.3451	9	240	1439	1439	0	2	#NULL!	1
56	96		115		4	0	0	0	#NULL!	1	1	1	101	#NULL!	159	51.0556	50.3036	34	27	113	128	0	1357	71	60.3187	477	21	281	438	0	786	48.0278	54.8448	9	34	288	297	0	#NULL!	#NULL!	#NULL!	#NULL!	#NULL!	#NULL!	#NULL!	#NULL!	1	440	4
57	81				4				0	1	1	1	57	#NULL!	134	53.25	47.0849	59	34	97	97	0	1346	37.7598	47.6212	15	128	1004	1004	0	1020	53.2222	54.2062	4	1	151	158	1	#NULL!	#NULL!	#NULL!	#NULL!	#NULL!	#NULL!	#NULL!	#NULL!	1	460	2
58	100		19		1	0	0	0	1	0	0	4	#NULL!	#NULL!	#NULL!	#NULL!	#NULL!	#NULL!	#NULL!	#NULL!	#NULL!	#NULL!	#NULL!	#NULL!	#NULL!	#NULL!	#NULL!	#NULL!	#NULL!	#NULL!	#NULL!	#NULL!	#NULL!	#NULL!	#NULL!	#NULL!	#NULL!	#NULL!	#NULL!	#NULL!	#NULL!	#NULL!	#NULL!	#NULL!	#NULL!	#NULL!	1	#NULL!	2
59	95		4	7.18	2	0	0	1	1	0	0	3	#NULL!	9	68	88.3333	91.7284	0	0	0	68	67	1420	75.1389	81.8951	0	0	0	1419	933	1440	80.1389	79.7233	1	0	0	1439	203	1439	78.4444	78.6384	0	0	0	1438	174	0	#NULL!	1
60	100		5		2	0	0	1	1	0	0	3	#NULL!	13	#NULL!	#NULL!	#NULL!	#NULL!	#NULL!	#NULL!	#NULL!	#NULL!	#NULL!	#NULL!	#NULL!	#NULL!	#NULL!	#NULL!	#NULL!	#NULL!	#NULL!	#NULL!	#NULL!	#NULL!	#NULL!	#NULL!	#NULL!	#NULL!	#NULL!	#NULL!	#NULL!	#NULL!	#NULL!	#NULL!	#NULL!	#NULL!	0	#NULL!	1
61	80				4				#NULL!	1	1	1	#NULL!	#NULL!	244	49.3889	43.4722	88	88	226	226	0	1386	61.5833	49.4542	778	0	778	778	0	1439	50.5556	50.1402	15	12	640	640	0	1440	52.1111	53.3493	24	10	424	424	0	1	#NULL!	2
62	95		204		3	0	1	1	0	1	1	1	64	#NULL!	138	62.0556	57.0424	39	0	39	42	0	1339	71.2222	70.3663	44	1	13	1061	1	812	68.1895	64.8375	29	3	11	260	0	#NULL!	#NULL!	#NULL!	#NULL!	#NULL!	#NULL!	#NULL!	#NULL!	1	305	3
63	100		7	7.19	1	0	1	0	3	0	1	2	124	#NULL!	230	73.5919	75.9862	10	0	3	171	91	1424	80.1765	62.8334	939	7	22	241	18	1440	63.1944	77.3074	3	2	3	1335	214	1406	68.2778	73.0887	1	0	0	1162	4	1	450	4
66	95		204	7.29	1	1	0	1	0	1	1	1	88	#NULL!	138	56.6389	67.8515	2	0	5	111	0	1376	62.5	68.3313	4	1	4	1060	0	1388	64.8611	65.9225	9	0	5	759	0	#NULL!	#NULL!	#NULL!	#NULL!	#NULL!	#NULL!	#NULL!	#NULL!	1	500	1
[truncated: 27 more columns]
